# Supplementary material for: European Phaseolus coccineus L. landraces: Population Structure and Adaptation, as Revealed by cpSSRs and Phenotypic Analyses
Source: PLoS One. 2013 Feb 22;8(2):e57337. doi: 10.1371/journal.pone.0057337 (PMC3579852; doi:10.1371/journal.pone.0057337)
Supplement: Table S2 — Mean values of the phenotypic traits used for association analyses. Data were obtained from an average of 3 years field trials per accession. Missing data are indicated by dots. (XLS) [file pone.0057337.s003.xls]

## Sheet: Table S2
Table S2. Mean values of the phenotypic traits used for association analyses. Data were obtained from an average of 3 years field trials per accession. Missing data are indicated by dots.
code	Shared with Spataro et al. 2011		Phenological traits		Morphological traits
		Interval from sowing to flowering (days)	Interval from emergence to flowering (days)	Interval from start to end of flowering (days)	Pod length (cm)	Pod width (cm)	Pod depth (cm)	Seeds per pod (no.)	Seed length (mm)	Seed width (mm)	Seed depth (mm)	Seed volume (cm3)	Thousand seeds weigth (g)
PHA260-E-ITA		49.9091	35.6154	66	12.8167	1.56667	1.11833	3.6	11.3429	19.3	7.71429	1688.79	835.333
PHA798-E-BUL		50.4545	36.6364	81.6667	12.3429	1.70143	1.19857	3.3	12.3667	20.4	8.13333	2051.88	1154
PHA799-E-NC		55	36.5833	65.5	18.8667	1.77	1.085	4.75	13.4333	21.4167	8.61667	2478.99	1333.5
PHA8001-E-NC		54.7143	39.2857	76	19.12	1.73833	1.0975	4.7	12.35	22.1333	8.2	2241.44	1170.17
PHA8003-E-NC		47	33.9	73.6	18.1625	1.81	1.17	4.625	12.8111	22.6444	8.2	2378.82	1024.67
PHA8004-E-NC		53	35.75	66.5	21.2286	1.73714	1.26333	5.25	12.4833	24.05	6.9	2071.55	1319.33
PHA8005-E-NC		48.7	35.5455	72.5	19.45	1.81167	1	3.83333	12.56	21.62	7.84	2128.93	1165.2
PHA8006-E-BUL		51.1818	37.5833	67.5	12.6286	1.50143	1.1	3.16667	11.2833	20.4	7.76667	1787.73	1083.57
PHA8007-E-BUL		48.4545	35.5	76.25	13.8429	1.61	1.14	4.08333	12.4571	21.9571	8.67143	2371.84	1218.5
PHA800-E-NC		52.6364	38.8333	81.8333	15.78	1.854	1.386	3.75	13.48	22.84	7.8	2401.49	1383.17
PHA8013-E-NC		49.1111	35.875	76.75	14.5167	1.72667	1.17667	4.1	11.6667	20.5667	8.38333	2011.53	1068.17
PHA8014-E-NC		52.4545	38.5455	74.25	13.1167	1.75667	1.195	4.1	12.9167	20.1833	9.01667	2350.66	1034
PHA8015-E-NC		53.3333	39.2222	76	13.8714	1.80286	1.28857	4	12.9714	20.6714	8.92857	2394.09	1073.4
PHA8016-E-NC		50.3333	36.125	89	12.12	1.666	1.24	3.83333	12.52	20.14	8.94	2254.25	1062.5
PHA801-E-ITA	Y	52.5556	39.125	81.6667	13.5833	1.71833	1.21667	4.1	12.8167	21.5	8.3	2287.13	1350.33
PHA803-E-ITA	Y	48.4444	35.125	75.3333	13.475	1.75	1.30375	3.71429	12.475	20.2875	8.8	2227.16	1327.12
PHA804-E-NC		50.4	36.5556	77.4	16.05	1.63333	1.2	4.1	11.9667	20.65	8.53333	2108.69	1109.43
PHA816-E-NC		50.5455	36.3333	67.6667	17.7857	2.04571	1.11143	4.875	11.9571	20.5571	7.44286	1829.49	1096.29
PHA817-E-NC		52.3636	35.6923	67	16.7857	1.79857	1.11143	4	12.4571	21.6143	9.04286	2434.81	1258.5
PHA8080-E-NC		55.1667	39.1667	50.6667	19.2667	1.60667	1.115	4.6	12.52	21.6	8.54	2309.49	1229
PHA8081-E-NC		51.2	37.4	58.6667	22.85	1.6475	1.085	5.83333	12.5	23.65	8.45	2498.03	1379.75
PHA8082-E-NC		46.5	33.75	66.6667	13.1	1.68667	1.43667	3.5	12.8333	22.0333	8.56667	2422.32	1355.67
PHA8083-E-MDA		52.25	37	60	12.2667	1.41	1.18333	3	10.9333	18.2667	7.5	1497.87	1010
PHA8084-E-ITA		53	37.75	55.6667	14.1	1.46	1.06667	4	10.9667	20	7.93333	1740.04	1034.67
PHA8085-E-MDA		48.2	30.2	50.5	12.25	1.6	1.245	3.625	11.425	19.35	8.65	1912.29	1002
PHA8087-E-GER		49.8	34.6	60.5	15.075	1.7875	1.2225	3.625	12.375	21.725	8.425	2265.03	1213.67
PHA8097-E-GER		47.3333	33	59.5	14.55	1.81	1.185	3	12.2	22.1	8.4	2264.81	1473.5
PHA8098-E-BUL		48.3333	33.6667	65.5	13.05	1.74	1.155	3.5	11.9	18.95	6.7	1510.88	1083.5
PHA8099-E-BUL		52.6667	38	66	13.6667	1.74	1.27	3.5	12.5	19.75	8.15	2012.03	1183.33
PHA8100-E-GER	Y	46	33	63.5	21.1	1.675	1.1	4.75	11.15	20.35	8.1	1837.91	946.5
PHA8101-E-SLK		48	34.3333	63	12.5	1.84	1.13	3.5	13.3	19	9.3	2350.11	1023
PHA8103-E-SLK		50.3333	36.6667	50	12.25	1.395	1.18	3.5	11.65	19.75	9.8	2254.86	1150
PHA8104-E-SLK		51.6667	38.3333	.	12.3	1.62	1.02	4	11.65	20.45	8.55	2036.97	993
PHA8106-E-GER	Y	49	36	47.5	18.25	1.62	1.075	4.5	13.85	21.85	9.1	2753.86	1418.5
PHA8107-E-SLK		53.6667	40	48	13.25	1.355	1.08	4	11.1	17.65	8.75	1714.26	837
PHA8114-E-SLK	Y	57.5	42	63	16.9	1.84	1.01	3.75	13.7	21.85	12.15	3637.04	1154.5
PHA8115-E-GER		50	38	67	25.8	1.78	1.12	5	11.6	25.2	8.5	2484.72	1187
PHA8117-E-POL		55	40.5	65.5	13.9	1.87	1.14	3.5	14.4	22.2	9.25	2957.04	1545
PHA8118-E-POL	Y	54.5	39	66	12.8	1.905	1.13	3.25	12.4	19.8	7.95	1951.88	1563
PHA8119-E-POL	Y	52.5	38	69.5	14.35	1.715	1.21	3.25	12.1	20.65	7.65	1911.47	1293.5
PHA8120-E-POL		48.6667	35.6667	72	14.85	1.58	1.09	3.25	13.25	22.25	8.7	2564.87	1446.5
PHA8121-E-POL	Y	53.5	40	69	14.75	2.135	1.245	2.75	14.3	23.9	8.35	2853.78	1743.5
PHA8122-E-POL	Y	51.5	37	67	14.95	1.89	1.19	3	13.6	22.4	13.6	4143.1	1527
PHA8137-E-SLK		49	35.3333	56.5	13	1.885	1.305	3.75	12.75	20.05	8.2	2096.23	1140
PHA8138-E-GER		47.6667	33.6667	60.3333	14.25	1.62	1.06	3.25	12.7	23	8.3	2424.43	1363
PHA8139-E-GER		47.6667	34.6667	51	16.75	1.785	1.285	4	12.25	19.75	8.75	2116.95	1141.5
PHA8140-E-BUL		57	43	56	12.3667	1.74333	1.22667	3.83333	12	20.0667	7.46667	1797.97	1087.5
PHA8141-E-BUL		47	31.6667	66.5	14	1.56	1.12	4.5	13	18.9	9.9	2432.43	1230
PHA8142-E-NET	Y	53	40.5	51.5	23.25	1.44	1.085	5.5	11.15	22.45	7.9	1977.51	1128
PHA8143-E-NET		51.5	39.5	59	23	1.605	1.105	5.5	11.65	21.1	7.85	1929.65	1183
PHA8145-E-POL	Y	45	30.5	62	13	1.37	1.06	3.5	12	21.6	8.5	2203.2	1230
PHA8146-E-NET		46.5	32.5	59	30.5	1.67	1.02	5	12.2	20	8	1952	1260
PHA8154-E-SLK		50.3333	36.3333	61.6667	14.3333	1.75	1.15667	4.33333	12.3333	18.8	8.73333	2024.97	1041.5
PHA8155-E-SLK		47.75	35.5	56.5	12.8333	1.54333	1.05	3.5	12.0667	19.6	7.96667	1884.17	1073.5
PHA8156-E-SLK		44	31	61.5	13.1667	1.47667	1.2	3.66667	12.6333	20.5667	9.3	2416.38	1266.67
PHA8157-E-SLK		49.6667	37.3333	63	13.5	1.75333	1.24667	3.16667	13.2667	21.9333	9	2618.84	1306.67
PHA8158-E-SLK		50.3333	37.6667	79	13.1667	1.62	1.04667	3.5	12.3667	22.3333	9.66667	2669.83	1345.67
PHA8159-E-SLK	Y	52	39	84	12	1.695	1.145	3.5	13.65	20.9	8.8	2510.51	1227
PHA8160-E-GER		50.25	38	48.5	16.5	1.80667	1.27667	4.33333	12.5	22.625	8.875	2509.96	1457.67
PHA8161-E-GER	Y	44.3333	31	63	16.5	1.985	1.24	3.75	13.75	22.25	9.4	2875.81	1470
PHA8162-E-SLK		45.3333	33	63	13.5	1.775	1.29	3.75	14.2	22.15	9.75	3066.67	1505
PHA8163-E-SLK		47.3333	35	56	14.25	1.9	1.16	2.75	14.55	21.6	10.15	3189.94	1468
PHA8164-E-SLK		43.6667	32.3333	58	13.2	1.825	1.235	3.5	14.25	21.45	9.1	2781.53	1497
PHA8165-E-ITA		46	34.5	.	15.5	1.75	0.94	3.5	13	19.5	9	2281.5	1153
PHA8166-E-ITA	Y	49	37.5	56	19	1.905	1.19	4.75	13.95	20.5	8.75	2502.28	1371
PHA8167-E-NET		56	44.5	.	32	1.96	1.04	5.5	14	25	9	3150	1463
PHA8168-E-SLK		52	40	45	13.4	1.73667	1	3.66667	12.9667	21.3	9.86667	2725.07	1162.33
PHA8169-E-SLK	Y	46.6667	34.6667	57.6667	12.9	1.62667	1.00667	3.33333	12.7667	19.0333	8.8	2138.33	1140
PHA8170-E-SLK		52	39.3333	53	14.5	1.30826	1.12	4.16667	11.9333	20.3	7.9	1913.75	1065.33
PHA8171-E-SLK		45	32	.	10.5	1.55	0.97	3	12.7	19.6	9.8	2439.42	1043
PHA8172-E-SLK		48	35	63	10.7	1.785	1.3	3	12.9	20.25	8.85	2311.84	1081.5
PHA8174-E-SLK		52	38	.	10.5	1.54	1.13	4	12	19.3	8	1852.8	953
PHA8175-E-SLK	Y	52	36	.	11	1.45	1.03	3.5	13	21.5	9.2	2571.4	1097
PHA8179-E-GER	Y	49.6667	36.3333	.	15.0667	1.62333	0.75	3.83333	12.0667	21.1333	8.76667	2235.58	1176.67
PHA8181-E-GER		50	35.6667	57.5	16.6667	1.70333	1.27	4.33333	14	22.9333	8.9	2857.49	1366.67
PHA8182-E-GER		49	35.6667	56.5	15.8333	2.81333	1.4	4	12.8667	22.1333	8.7	2477.61	1267.67
PHA8183-E-GER		48	35	69	22.45	1.59	1.14	5.5	11.5	24	8.4	2318.4	1197
PHA8184-E-NC		48.3333	35.3333	64.6667	23.2	1.71333	1.15667	5.66667	12.3333	23.1333	7.86667	2244.45	1300
PHA8185-E-SLK		49.3333	34.3333	58.5	12.2667	1.68667	1.14667	3.5	12.5667	22.2333	10.6	2961.63	1261
PHA8186-E-SLK		51	38.5	64	12.2	1.745	1.145	3.5	12.6	20.7	8.3	2164.81	1096
PHA8187-E-SLK		49.5	37	66.5	11.9	1.615	1.215	4	12.15	20.5	8.05	2005.05	1127
PHA8188-E-SLK		55	41.5	83.6667	14.3	1.875	1.2825	3.5	12.45	19.2	8.55	2043.79	1181.33
PHA8189-E-SLK	Y	49.3333	37.3333	55.5	13.5333	1.80333	1.23333	3.33333	13.3333	21.3333	8.4	2389.33	1217
PHA8190-E-GEO		49.5	37	70	12.15	1.59	1.145	3.25	12.3	22.6	9.1	2529.62	1302
PHA8191-E-GEO		50	37.5	67	12.8	1.56	1.19	3.75	12.85	20.8	9.1	2432.25	1200
PHA8192-E-GEO		51	34	75	10.5	1.66	1.15	2.5	12.5	21	8.3	2178.75	1300
PHA8193-E-POL	Y	51.5	37.5	70	14.3	1.895	1.17	3.25	14.35	22.35	9.8	3143.08	1463.5
PHA8194-E-POL		48.5	37	56	14.25	1.72	1.17	3.5	12.2	19.5	8.6	2045.94	1235
PHA8195-E-ROM		50	40	.	16.5	1.53	1.24	3.5	14	22.1	11	3403.4	1420
PHA8196-E-ROM	Y	50	40	59	12.5	1.62	1.24	3.5	12	19.6	9.5	2234.4	1267
PHA8197-E-NET		48	35.5	64.5	25.75	2.04	1.28	6	13.65	23	9.5	2982.53	1440
PHA8198-E-NET		52	39	56	21.5	1.62	1.14	5	13	22.9	8.6	2560.22	1520
PHA8199-E-NET	Y	60	47	49	25	2.12	1.27	5.5	13.3	21.7	8.6	2482.05	1313
PHA8200-E-NET		51	38	57	27.75	1.84	1.26	6	12.65	26.6	10.35	3482.67	1591
PHA8201-E-NET		50	35	58	25	1.75	1.26	5	12.5	24	9.5	2850	1580
PHA8202-E-GEO	Y	50	36.5	56	13.6	1.49	1.11	3.25	13	19.3	8.8	2207.92	1158.5
PHA8203-E-ITA	Y	50	37.5	62	13.85	1.56	1.305	2.75	13	20	8	2080	1255
PHA8204-E-POL	Y	51	39	52	16	2.01	1.43	3	17.5	28.5	8.5	4239.38	2083
PHA8205-E-POL		51	40	52	12.5	1.49	1.26	3	12.5	19.3	7.8	1881.75	1070
PHA8206-E-NET		51	38	54	18	1.905	1.325	4	13.9	26	8.65	3126.11	1875
PHA8212-E-SLK	Y	50.5	37	59	12.2	1.75	1.21	3	14.6	21.7	9.8	3104.84	1333.5
PHA8214-E-SLK	Y	54.5	40.5	.	12.2	1.68	1.16	3	14	24	9.5	3192	1490
PHA8215-E-SLK	Y	47	34	.	10.2	1.56	1.27	4.5	12.4	14.3	9	1595.88	1143.5
PHA8216-E-SLK		49	35	.	9.7	1.56	1.17	3	11.6	20	9	2088	1241.5
PHA8217-E-GER		51.5	36.5	68	13	1.86	1.24	2.5	13.2	23.7	10	3128.4	1480
PHA8218-E-AUS		58	43.5	70	14.5	1.74	1.12	4	13	22	9.1	2602.6	1428.5
PHA8219-E-AUS		59	44.5	71	12.5	1.67	1.26	4.5	12.2	22	9.3	2496.12	1326.5
PHA8220-E-AUS		59.5	44.5	66	15	1.91	1.37	4	12.3	19.2	9.5	2243.52	1423
PHA8221-E-AUS		54	39.5	86.5	13.5	1.86	1.57	2.5	12.7	22.2	10.2	2875.79	1393
PHA8222-E-NET		52	37.5	59	23	1.69	1.32	6	11.4	23.3	8.3	2204.65	1113
PHA8223-E-NET	Y	49	37	85	.	.	.	.	.	.	.	.	1243
PHA8224-E-NET		53	36	69	19	2.14	1.56	4	15	22	10.7	3531	1260
PHA8225-E-NET		53.5	38.5	87	16	2.13	1.38	4	16	24.3	10	3888	1773
PHA8227-E-ROM		45	32	.	.	.	.	.	.	.	.	.	1030
PHA8228-E-ROM	Y	54.5	38.5	.	11	1.69	1.35	4	12.7	21	8.7	2320.29	1290
PHA8229-E-ITA	Y	56.5	43	78.5	13.5	1.58	1.26	3	13.8	21.6	7.5	2235.6	1398.5
PHA8230-E-NET		49	37	85	.	.	.	.	.	.	.	.	1617
PHA8231-E-NET	Y	48	36	62	.	.	.	.	.	.	.	.	1533
PHA8239-E-NET		47	34	66	27	1.84	1.17	5.5	12.8	25.5	9.3	3035.52	1435
PHA8241-E-GEO		56	40.5	.	.	.	.	.	.	.	.	.	1443
PHA8242-E-GEO		57.5	42	.	.	.	.	.	.	.	.	.	1405
PHA8243-E-GEO	Y	60	44.5	.	.	.	.	.	.	.	.	.	1407
PHA8244-E-GEO		58	42	.	.	.	.	.	.	.	.	.	1363
PHA8246-E-AUS		61	43	.	.	.	.	.	.	.	.	.	1573
PHA8247-E-AUS		61	43	.	.	.	.	.	.	.	.	.	1657
PHA8248-E-AUS		63	44	64	.	.	.	.	.	.	.	.	1623
PHA8249-E-AUS		67	50	.	.	.	.	.	.	.	.	.	1437
PHA8250-E-AUS		67	49	57	.	.	.	.	.	.	.	.	1697
PHA8251-E-AUS		67	50	50	.	.	.	.	.	.	.	.	1450
PHA8252-E-AUS		63	46	53	.	.	.	.	.	.	.	.	1767
PHA8254-E-AUS		62	41	46	.	.	.	.	.	.	.	.	1380
PHA8255-E-AUS		63	45	.	.	.	.	.	.	.	.	.	1463
PHA8257-E-AUS	Y	63	46	59	.	.	.	.	.	.	.	.	1340
PHA8258-E-AUS		.	36	76	12	1.51	1.17	2.5	.	.	.	.	1383
PHA8259-E-AUS	Y	.	34	88	.	.	.	.	.	.	.	.	1793
PHA8260-E-AUS		.	36	.	12.5	1.4	1.42	3.5	.	.	.	.	1367
PHA8261-E-AUS		55	41	92	.	.	.	.	.	.	.	.	.
PHA8262-E-AUS		.	36	86	.	.	.	.	.	.	.	.	1217
PHA8263-E-AUS		.	36	89	.	.	.	.	.	.	.	.	1406
PHA8264-E-AUS		.	36	95	15	1.48	1.23	4	.	.	.	.	1057
PHA8265-E-AUS		.	36	75	14.5	1.58	1.36	3.5	.	.	.	.	1227
PHA8266-E-AUS	Y	.	38	79	.	.	.	.	.	.	.	.	1163
PHA8267-E-AUS		.	37	68	15	1.66	1.28	4	.	.	.	.	1113
PHA8268-E-GEO		.	38	92	13	1.83	1.31	3.5	.	.	.	.	1407
PHA8269-E-AUS		83	48	.	14.5	1.58	1.42	.	.	.	.	.	1260
PHA8270-E-AUS		.	33	110	17	1.61	1.18	4.5	.	.	.	.	1307
PHA8272-E-AUS		49	35.5	79.5	29	1.785	1.22	7	.	.	.	.	1377
PHA8273-E-AUS	Y	48	35.5	67	13.5	1.665	1.18	4.25	.	.	.	.	1070
PHA8274-E-AUS		48	34.5	74	13.75	1.565	1.375	3.5	.	.	.	.	1230
PHA8275-E-AUS		48	34	.	14.5	2.03	1.3	4	.	.	.	.	1267
PHA8276-E-AUS		49	35	95	13	1.855	1.405	3.5	.	.	.	.	1436
PHA8277-E-ITA	Y	47	34.5	104.5	14.5	1.63	1.1	4	.	.	.	.	1263
PHA8280-E-AUS		58	41	89	.	.	.	.	.	.	.	.	.
PHA8281-E-AUS		71	50	.	.	.	.	.	.	.	.	.	.
PHA8282-E-AUS		58.5	41	.	14.5	2.09	1.48	.	.	.	.	.	1287
PHA8284-E-ITA	Y	48	34	.	17	1.39	1.38	.	.	.	.	.	1247
PHA8285-E-ITA	Y	48	35	89	13.5	1.79	1.2	.	.	.	.	.	1313
PHA8286-E-GEO		48	34	.	.	.	.	.	.	.	.	.	1387
PHA8287-E-GEO	Y	56.25	41.2	93	12.6667	1.77	1.36667	3.33333	.	.	.	.	1321
PHA8288-E-AUS	Y	39	24	.	11.5	1.495	1.295	3.75	.	.	.	.	1143
PHA8289-E-AUS		51	38	.	15.1667	2.01333	1.31	3.83333	.	.	.	.	1240
PHA8290-E-AUS	Y	55.3333	41.5	.	16.25	2.095	1.25	4.25	.	.	.	.	1570
PHA8291-E-ITA		49.5	37	101	14.5	1.905	1.255	3.5	.	.	.	.	1347
PHA8293-E-GEO	Y	51	34	.	.	.	.	.	.	.	.	.	.
PHA8294-E-GEO	Y	49	39	.	13.5	1.77	1.42	3.5	.	.	.	.	1303
PHA8295-E-GEO	Y	51	.	.	13.5	1.88	1.34	4.5	.	.	.	.	1225
PHA8296-E-NET	Y	18	6	.	25.5	1.73	1.38	5.5	.	.	.	.	1387
PHA8297-E-AUS		52.5	37.5	58	12.5	1.69	1.25	4	13.8	21.5	9	2670.3	1383.5
PHA8298-E-SLK	Y	52.6667	37.3333	66.5	14.75	1.815	1.32	3.25	14.7	23	10.8	3651.48	1147
PHA8300-E-AUS		62	41	77	15	1.91	1.5	3	14.8	25.5	11	4151.4	1763
PHA8301-E-AUS		66.5	44.5	70	13	1.84	1.31	2.5	15.2	22.2	9.7	3273.17	1540
PHA8302-E-AUS		62	38.3333	75	14	2.12	1.3	3	15.4	23.2	10	3572.8	1693
PHA8304-E-AUS		68.5	48	79	14	1.92	1.45	4	15.5	21.6	10.3	3448.44	1460
PHA8305-E-AUS		71.5	50.3333	88	15.75	2.095	1.29	4.25	14	24.6	9.2	3168.48	1520
PHA8306-E-AUS		48	40	.	14.5	2.03	1.21	4.5	.	.	.	.	.
PHA8307-E-AUS		63	44.5	69.5	13.5	1.81	1.37	4	13.8	22.2	8.1	2481.52	1497
PHA8308-E-AUS		61	39	71	13.5	1.78	1.39	4	14.6	20.9	9	2746.26	1363
PHA8309-E-AUS		66.5	44.5	60.5	13	1.85	1.36	3	14.8	22.6	9	3010.32	1583
PHA8312-E-GEO		59	40	76	15	1.79	1.34	3	14.4	25	10	3600	1607
PHA8313-E-ITA	Y	57	43	90	.	.	.	.	.	.	.	.	.
PHA8314-E-SLK	Y	45.6667	32.6667	.	10.7	1.75	1.275	3	12.8	19.95	9.15	2336.54	1020
PHA8315-E-SLK		44	31.5	63	15.5	1.67	1.18	3.5	14.2	21.1	9.2	2756.5	1150
PHA8316-E-SLK		47.3333	34.3333	61	11.75	1.715	1.145	3.5	12.5	20.75	9.1	2360.31	1240
PHA8319-E-AUS		58	44	89	.	.	.	.	.	.	.	.	.
PHA8322-E-AUS		43	29	.	26.5	1.64	1.05	4.5	11.6	21.2	7.4	1819.81	960
PHA8323-E-AUS	Y	43	32	71	16	1.635	1.43	4	14.6	23.9	11.3	3943.02	1653
PHA8324-E-AUS		54	37.6667	92	.	.	.	.	14.1	23	9.6	3113.28	1370
PHA8325-E-AUS		50	40	115	17.5	1.95	1.28	4	.	.	.	.	1367
PHA8327-E-AUS		47	37.75	102.667	16	1.8475	1.305	4	.	.	.	.	1384.67
PHA8328-E-AUS		47	37	.	.	.	.	.	13.9	23.7	9.7	3195.47	1360
PHA8329-E-AUS		46.6667	36.5	.	.	.	.	3.25	14.2	22.8	9.46667	3064.93	1574.33
PHA8330-E-AUS		48	37	75	15	1.965	1.4	4	15.9	27.4	8.7	3790.24	1710
PHA8331-E-AUS		.	.	.	15.5	1.78	1.55	3.5	15.4	25.7	10.2	4036.96	1990
PHA8332-E-AUS		44	34	68	17.75	1.805	1.21	4.5	13.4	21.2	10.6	3011.25	1653
PHA8333-E-AUS		48	38	88.5	14.5	1.665	1.275	3.75	11.6	19.8	9.3	2136.02	1320
PHA8334-E-GEO	Y	45.5	24.6667	97	13	1.54	1.30333	3.5	12.7	20.7	9.5	2497.45	1433
PHA8335-E-AUS	Y	54	40	90	14.5	1.92	1.32	3.5	15.3	24.7	8.4	3174.44	1813
PHA8336-E-AUS		54.5	40.5	55	16	1.86	1.26	4	15.3	25.3	9.1	3522.52	1720
PHA8337-E-AUS		54.5	39.5	85	15.5	1.23	1.27	4	14.6	22.9	9.5	3176.23	1743
PHA8338-E-AUS		56.5	40	.	15.5	2.1	1.35	3.5	15.5	23.4	10.1	3663.27	1810
PHA8339-E-AUS		39	24	93	13.5	1.69	1.19	3	13.3	20.1	9.5	2539.64	1586
PHA8340-E-AUS		56	40.5	.	.	.	.	.	14.7	23.8	11.2	3918.43	1613
PHA8341-E-AUS		63	44	.	.	.	.	.	.	.	.	.	.
PHA8342-E-AUS		56	40.5	.	15	2.01	1.26	3.5	14.6	23.7	10	3460.2	1703
PHA8347-E-ITA		46	35.5	82	13	1.64	1.24	4	13.1	21	8.6	2365.86	1353
PHA8349-E-AUS		48	38	92	16	1.69	1.32	.	14.3	21.1	8.6	2594.88	1523
PHA8350-E-ITA		44	.	.	16	1.44	1.27	4	15.5	24.8	9.6	3690.24	1720
PHA8351-E-ITA		51	41.5	95	16	1.84	1.18	4	.	.	.	.	.
PHA8352-E-ITA	Y	48	38	.	15	2.27	1.15	3.5	17.9	26.6	8.7	4142.42	2217
PHA8353-E-BUL		48	38	90	16.5	2.04	1.33	3.5	14.7	21.8	7.9	2531.63	1510
PHA8354-E-NC		67	57	80	.	.	.	.	10.9	18.4	6.9	1383.86	807
PHA8355-E-ITA	Y	49	39	.	15.5	1.68	1.37	3.5	12.4	19.1	8.6	2036.82	1170
PHA8356-E-ITA		50	26	.	15	1.61	1.43	4	.	.	.	.	.
PHA8357-E-ITA		49	40	85	14.5	2.255	1.155	2.75	.	.	.	.	.
PHA8358-E-GEO		59.6667	41.6667	.	14.5	1.645	1.355	3.75	14.4	22.3	9	2890.08	1526.5
PHA8360-E-GEO	Y	53.3333	39.3333	98	11.765	1.615	1.3525	2.875	.	.	.	.	1630
PHA8361-E-AUS		53.6667	37.5	96	10.75	1.67	1.31	2.5	.	.	.	.	1533
PHA8362-E-NC		58	37	111	15.5	1.775	1.17	3.5	.	.	.	.	1190
PHA8363-E-AUS		66.3333	49.3333	69	13.25	1.47	1.255	2.75	.	.	.	.	2033
PHA8364-E-AUS		72.3333	55.3333	109	14.5	1.625	1.225	3.25	12.6	19	9.4	2250.36	1220
PHA8365-E-ITA		54	41.5	101	13.25	1.78	1.05	3	.	.	.	.	1249.5
PHA8366-E-ITA		51.3333	36.6667	105	12	1.50333	1.17	3.83333	.	.	.	.	1266
PHA8369-E-GEO		52.5	37.5	105	10.625	1.7625	1.375	3	.	.	.	.	1200
PHA8370-E-GEO	Y	52.6667	35.6667	112	12.5	1.79667	1.31	3	.	.	.	.	1433
PHA8371-E-ITA		61.6667	40.5	92.5	11.5	1.71	1.23	3.75	11.5	19.3	6.7	1487.07	1100
PHA8372-E-UKR		55	38	113	11	1.8	1.34	4	.	.	.	.	1240
PHA8373-E-UKR		58	39	75	13.5	1.69	1.24	3	.	.	.	.	1367
PHA8374-E-ALB		59	41	.	13.5	2.15	1.36	3.5	.	.	.	.	1440
PHA8375-E-ROM		58	42	69	11.5	1.63	1.15	3.5	.	.	.	.	1250
PHA8376-E-ROM		60	42	67	9.5	1.7	1.11	2.5	.	.	.	.	1157
PHA8377-E-ROM		58	38	91	15	2.05	2.3	4	.	.	.	.	1346
PHA8378-E-ROM		57	41	98	11	1.55	1.22	3.5	.	.	.	.	1106
PHA8379-E-ROM		58	42	91	11.5	1.64	1.18	3.5	.	.	.	.	1200
PHA8380-E-UKR		58	41	67	14	1.84	1.23	3	.	.	.	.	.
PHA8381-E-AUS		52.5	45	57.5	14.875	1.83	1.2625	3.75	.	.	.	.	1517
PHA8383-E-ITA	Y	51.3333	36.6667	95	14	2.02	1.44	3.75	.	.	.	.	1930
PHA8386-E-GEO		49.6667	35.6667	91	11.8333	1.81	1.18667	3.16667	.	.	.	.	1170
PHA8387-E-GEO	Y	53.5	37	98	13	1.51	1.29	3.5	.	.	.	.	1460
PHA8388-E-AUS		53	36.6667	64	12.6667	1.69333	1.37333	3.16667	13.1	21.4	9.1	2551.09	1353
PHA8389-E-ITA	Y	49	37.5	62	11	1.75	1.29	3	.	.	.	.	1343
PHA8390-E-UKR		55.5	40.5	77	13.5	1.82	1.335	3.5	.	.	.	.	1346.5
PHA8391-E-UKR		53.25	40	65	13	1.86333	1.29667	3.83333	.	.	.	.	1135
PHA8393-E-AUS		50	40	115	14.75	1.925	1.27	3.5	.	.	.	.	1348
PHA8394-E-AUS		50	40	108	13.5	1.62	1.25	3.5	.	.	.	.	1303
PHA8395-E-GEO	Y	53.75	39.75	102	14.5	1.92	1.585	3.5	14.8	23.4	9.7	3359.3	1712.67
PHA8396-E-ITA	Y	50	40	112.5	14	1.9	1.3	3.5	.	.	.	.	1206.5
PHA8401-E-ALB		53	43	112	16	1.19	1.38	4	.	.	.	.	1554
PHA8402-E-ROM		35.75	25	113	13.25	1.82	1.305	3.25	.	.	.	.	1276.5
PHA8403-E-ROM	Y	53	41.3333	79	13	1.54	1.125	3.5	.	.	.	.	949.5
PHA8404-E-ROM		55	41	95	13.75	1.735	1.26	3.75	.	.	.	.	1319.5
PHA8405-E-ROM		54.5	40	95	12.25	1.63	1.32	3.5	.	.	.	.	1018.5
PHA8406-E-ROM		51.6667	39	85.3333	14	1.69	1.39	4	.	.	.	.	1110
PHA8407-E-ROM		51.3333	37.6667	81	12.75	1.58	1.125	4.25	.	.	.	.	1005.5
PHA8408-E-ROM	Y	47	37	60	12.5	1.805	1.325	4.25	.	.	.	.	1002
PHA8409-E-ROM		47.5	37.5	.	12.75	1.545	1.18	3.5	.	.	.	.	1002
PHA8410-E-AUS		55	39.75	78	13	2.015	1.08	4	15	23	9	3105	1082
PHA8411-E-CRT		48	38	.	14	1.94	1.18	4.5	.	.	.	.	.
PHA8412-E-CRT		50	34	.	15	1.7	1.15	3.5	.	.	.	.	1151
PHA8413-E-CRT		51	35	.	10.5	1.8	1.29	3	.	.	.	.	1282
PHA8414-E-BUL		51	37	.	12	1.85	1.43	3.5	.	.	.	.	1182
PHA8415-E-BUL		50	38	.	12.5	1.56	1.38	2.5	.	.	.	.	1333
PHA8416-E-AUS		45.5	36	.	13.5	1.8	1.39	3	.	.	.	.	.
