# Supplementary material for: European Phaseolus coccineus L. landraces: Population Structure and Adaptation, as Revealed by cpSSRs and Phenotypic Analyses
Source: PLoS One. 2013 Feb 22;8(2):e57337. doi: 10.1371/journal.pone.0057337 (PMC3579852; doi:10.1371/journal.pone.0057337)
Supplement: Table S3 — Number of alleles and Nei’s gene diversity (HE) per primer pair as detected overall and within countries. Within brackets: number of private alleles. (XLS) [file pone.0057337.s004.xls]

## Sheet: Table S3
Table S3. Number of alleles and Nei’s gene diversity (HE) per primer pair as detected overall and within countries. Within brackets: number of private alleles.
	America				Europe		Total
	Domesticated		Wild
Primer pairs	n. of alleles	HE	n. of alleles	HE	n. of alleles	HE	n. of alleles	HE
ccSSR2	2*	0.108854	2*	0.117497	1	0	2	0.0158417
ccSSR11	3	0.58565	4(1)	0.665354	3(1)	0.0181548	4	0.111694
ccSSR9	2	0.457431	3(1)	0.606442	2(1)	0.00611848	3	0.184586
ccSSR16	3	0.512367	2	0.452946	4(1)	0.46019	4	0.457303
ccSSR19	3(1)	0.380275	2	0.283142	5(2)	0.661398	5	0.665551
ccSSR20	3	0.459367	4(1)	0.721921	4(1)	0.572329	4	0.579625
Total	16	0.33	17	0.56	19	0.286365	22	0.608986
*1 allele is private of America and present both in domesticated and wild samples.
