# Supplementary material for: European Phaseolus coccineus L. landraces: Population Structure and Adaptation, as Revealed by cpSSRs and Phenotypic Analyses
Source: PLoS One. 2013 Feb 22;8(2):e57337. doi: 10.1371/journal.pone.0057337 (PMC3579852; doi:10.1371/journal.pone.0057337)
Supplement: Table S4 — Comparison of the genetic structure observed within each continent. Contingency analyses were performed to compare the chloroplast and nuclear groups for the different Ks. (XLS) [file pone.0057337.s005.xls]

## Sheet: Table S4
Table S4. Comparison of the genetic structure observed within each continent. Contingency analyses were performed to compare the chloroplast and nuclear groups for the different Ks.
Comparison among groups		America				Europe
	Pearson Χ2	DF	P		Pearson Χ2	DF	P
cp groups (K2) vs nu groups (K2)	0.022	1	0.88		0.98	1	0.32
cp groups (K5) vs nu groups (K6)	11.14	6	0.08		26.78	20	0.14
DF= degree of freedom
