# Supplementary material for: European Phaseolus coccineus L. landraces: Population Structure and Adaptation, as Revealed by cpSSRs and Phenotypic Analyses
Source: PLoS One. 2013 Feb 22;8(2):e57337. doi: 10.1371/journal.pone.0057337 (PMC3579852; doi:10.1371/journal.pone.0057337)
Supplement: Table S5 — Results of multiple regression test. Latitude and genetic structure (both chloroplastic and nuclear) were regressed over flowering interval. (XLS) [file pone.0057337.s006.xls]

## Sheet: Table S5
Table S5. Results of multiple regression test. Latitude and genetic structure (both chloroplastic and nuclear) were regressed over flowering interval.
Parameter	Estimate	nDF	SS	F Ratio	Prob>F
Latitude	-2.923	1	11015.7	45.217	0
cp groups (K2)	0	1	75.2097	0.307	0.5806
Latitude	-2.90007	1	10839.8	47.321	0
cp groups (K5)	-9.6939	1	1975.04	8.622	0.004
	0	1	16.9955	0.074	0.7866
	0	1	16.9793	0.074	0.7867
	0	1	257.763	1.126	0.2907
	0	1	14.0859	0.061	0.8053
Latitude	-2.25268	1	4148.56	18.915	0.0001
nu groups (K2)	0	1	1.18277	0.005	0.9425
Latitude	-2.25268	1	4148.56	18.915	0.0001
nu groups (K6)	0	0	0	-	-
	0	1	1.3012	0.006	0.9397
	0	1	257.464	1.179	0.2837
	0	0	0	-	-
	0	1	1.18277	0.005	0.9425
	0	1	71.7721	0.322	0.5732
